# Supplementary material for: ‘Don’t Put the Cart before the Mule!’ Challenging Assumptions Regarding Health-Related Treatment Practices of Working Equid Owners in Northern India
Source: Animals (Basel). 2021 May 1;11(5):1307. doi: 10.3390/ani11051307 (PMC8147387; doi:10.3390/ani11051307)
Supplement: Supplementary file 1 [file animals-11-01307-s001.zip]

Archive with 1 entries (1 files):
- animals-1015283-supplementary.pdf
